# Supplementary material for: Recombulator-X: A fast and user-friendly tool for estimating X chromosome recombination rates in forensic genetics
Source: PLoS Comput Biol. 2023 Sep 18;19(9):e1011474. doi: 10.1371/journal.pcbi.1011474 (PMC10538763; doi:10.1371/journal.pcbi.1011474)
Supplement: S1 File — Means and standard deviations of the running time needed to compute the likelihood for one family typed over up to 10,000 markers. For each implementation, the number of markers was progressively increased until the computation time went above one second per family. (XLSX) [file pcbi.1011474.s006.xlsx]

## Sheet: Sheet1
Family Type	type I				type II
Implementation	direct-loop	direct-numpy	dynamic	dynamic-numba	direct-loop	direct-numpy	dynamic	dynamic-numba
# of markers
2	3.85e-05 ± 8.65e-06	9.97e-05 ± 1.63e-05	1.00e-04 ± 3.33e-05	5.87e-06 ± 1.45e-05	1.97e-04 ± 2.58e-05	1.85e-04 ± 2.65e-05	2.17e-04 ± 3.19e-05	1.22e-04 ± 1.32e-05
3	1.22e-04 ± 3.61e-05	9.82e-05 ± 3.07e-05	1.18e-04 ± 3.89e-05	5.07e-06 ± 1.86e-06	8.07e-04 ± 1.24e-04	2.14e-04 ± 6.79e-05	2.96e-04 ± 6.14e-05	1.26e-04 ± 2.84e-05
4	1.90e-04 ± 2.36e-05	9.52e-05 ± 2.75e-05	1.03e-04 ± 1.94e-05	5.00e-06 ± 2.17e-06	3.32e-03 ± 3.83e-04	2.58e-04 ± 6.65e-05	4.25e-04 ± 8.12e-05	1.24e-04 ± 1.78e-05
5	4.18e-04 ± 4.77e-05	1.25e-04 ± 3.15e-05	1.05e-04 ± 1.66e-05	5.21e-06 ± 2.05e-06	1.41e-02 ± 1.61e-03	3.49e-04 ± 4.84e-05	7.11e-04 ± 1.60e-04	1.46e-04 ± 2.26e-05
6	9.33e-04 ± 9.62e-05	1.41e-04 ± 4.33e-05	1.18e-04 ± 1.81e-05	5.22e-06 ± 2.20e-06	6.09e-02 ± 5.80e-03	6.18e-04 ± 1.49e-04	1.21e-03 ± 3.75e-04	1.60e-04 ± 2.79e-05
7	2.07e-03 ± 2.24e-04	1.82e-04 ± 5.63e-05	1.21e-04 ± 1.36e-05	5.84e-06 ± 2.14e-06	2.67e-01 ± 3.01e-02	1.98e-03 ± 9.78e-04	2.29e-03 ± 7.94e-04	2.28e-04 ± 5.13e-05
8	4.52e-03 ± 4.68e-04	2.62e-04 ± 7.58e-05	1.45e-04 ± 2.13e-05	5.79e-06 ± 3.99e-06	1.17e+00 ± 1.09e-01	9.35e-03 ± 4.66e-03	5.35e-03 ± 1.96e-03	3.01e-04 ± 8.23e-05
9	9.63e-03 ± 1.05e-03	4.20e-04 ± 1.17e-04	1.36e-04 ± 1.37e-05	7.26e-06 ± 1.76e-05	-	3.55e-02 ± 1.89e-02	7.57e-03 ± 3.20e-03	4.86e-04 ± 1.67e-04
10	2.11e-02 ± 3.09e-03	8.27e-04 ± 2.42e-04	1.49e-04 ± 2.50e-05	5.99e-06 ± 2.59e-06	-	1.77e-01 ± 1.09e-01	1.54e-02 ± 7.11e-03	7.88e-04 ± 3.11e-04
11	4.52e-02 ± 4.56e-03	1.47e-03 ± 3.90e-04	1.63e-04 ± 4.01e-05	5.64e-06 ± 5.44e-06	-	7.29e-01 ± 4.48e-01	3.18e-02 ± 1.76e-02	1.21e-03 ± 5.71e-04
12	9.36e-02 ± 8.81e-03	2.73e-03 ± 9.09e-04	1.75e-04 ± 3.44e-05	5.40e-06 ± 4.04e-06	-	3.84e+00 ± 2.37e+00	6.02e-02 ± 2.83e-02	2.61e-03 ± 1.11e-03
13	1.99e-01 ± 1.78e-02	5.55e-03 ± 2.01e-03	1.72e-04 ± 2.22e-05	6.24e-06 ± 4.98e-06	-	-	1.09e-01 ± 6.36e-02	4.52e-03 ± 2.54e-03
14	4.22e-01 ± 3.71e-02	1.12e-02 ± 4.12e-03	2.04e-04 ± 3.49e-05	5.32e-06 ± 3.36e-06	-	-	1.72e-01 ± 1.21e-01	7.11e-03 ± 4.95e-03
15	8.86e-01 ± 7.29e-02	2.58e-02 ± 7.90e-03	1.82e-04 ± 1.86e-05	5.06e-06 ± 2.85e-06	-	-	3.84e-01 ± 2.48e-01	1.58e-02 ± 1.03e-02
16	1.83e+00 ± 9.80e-02	5.62e-02 ± 1.45e-02	1.79e-04 ± 1.74e-05	4.95e-06 ± 2.99e-06	-	-	7.85e-01 ± 5.10e-01	3.51e-02 ± 2.42e-02
17	-	1.64e-01 ± 3.08e-02	2.16e-04 ± 4.06e-05	5.20e-06 ± 3.79e-06	-	-	1.29e+00 ± 8.76e-01	5.91e-02 ± 4.48e-02
18	-	3.44e-01 ± 6.55e-02	1.96e-04 ± 1.72e-05	5.38e-06 ± 3.39e-06	-	-	-	1.24e-01 ± 9.93e-02
19	-	7.26e-01 ± 1.35e-01	2.01e-04 ± 2.12e-05	6.88e-06 ± 9.92e-06	-	-	-	2.61e-01 ± 2.49e-01
20	-	1.54e+00 ± 3.34e-01	2.13e-04 ± 2.48e-05	9.47e-06 ± 1.31e-05	-	-	-	6.19e-01 ± 6.00e-01
21	-	-	2.22e-04 ± 2.26e-05	5.14e-06 ± 2.84e-06	-	-	-	1.12e+00 ± 1.26e+00
22	-	-	2.27e-04 ± 1.79e-05	5.34e-06 ± 2.85e-06	-	-	-	-
23	-	-	2.25e-04 ± 2.32e-05	5.01e-06 ± 1.65e-06	-	-	-	-
24	-	-	2.70e-04 ± 1.03e-04	5.56e-06 ± 2.62e-06	-	-	-	-
25	-	-	2.53e-04 ± 2.36e-05	5.60e-06 ± 3.17e-06	-	-	-	-
26	-	-	2.51e-04 ± 2.32e-05	5.39e-06 ± 1.90e-06	-	-	-	-
27	-	-	2.61e-04 ± 2.00e-05	5.41e-06 ± 1.99e-06	-	-	-	-
28	-	-	2.60e-04 ± 1.62e-05	5.07e-06 ± 2.11e-06	-	-	-	-
29	-	-	2.68e-04 ± 2.50e-05	5.38e-06 ± 2.22e-06	-	-	-	-
30	-	-	2.92e-04 ± 6.17e-05	5.60e-06 ± 2.40e-06	-	-	-	-
31	-	-	2.87e-04 ± 4.13e-05	6.11e-06 ± 2.50e-06	-	-	-	-
32	-	-	2.92e-04 ± 2.03e-05	5.35e-06 ± 1.89e-06	-	-	-	-
33	-	-	3.21e-04 ± 3.90e-05	5.62e-06 ± 2.02e-06	-	-	-	-
34	-	-	3.09e-04 ± 1.97e-05	5.45e-06 ± 1.93e-06	-	-	-	-
35	-	-	3.29e-04 ± 1.94e-05	5.60e-06 ± 2.05e-06	-	-	-	-
36	-	-	3.33e-04 ± 2.54e-05	5.95e-06 ± 2.16e-06	-	-	-	-
37	-	-	3.41e-04 ± 2.41e-05	5.66e-06 ± 2.17e-06	-	-	-	-
38	-	-	3.45e-04 ± 3.19e-05	5.82e-06 ± 3.56e-06	-	-	-	-
39	-	-	3.55e-04 ± 3.39e-05	5.84e-06 ± 2.02e-06	-	-	-	-
40	-	-	3.57e-04 ± 3.30e-05	6.22e-06 ± 5.96e-06	-	-	-	-
41	-	-	3.64e-04 ± 3.59e-05	5.78e-06 ± 2.28e-06	-	-	-	-
42	-	-	3.64e-04 ± 2.08e-05	5.87e-06 ± 3.24e-06	-	-	-	-
43	-	-	3.75e-04 ± 2.97e-05	5.99e-06 ± 2.00e-06	-	-	-	-
44	-	-	3.81e-04 ± 2.33e-05	5.79e-06 ± 3.00e-06	-	-	-	-
45	-	-	3.84e-04 ± 2.04e-05	5.95e-06 ± 2.38e-06	-	-	-	-
46	-	-	4.20e-04 ± 3.90e-05	6.15e-06 ± 3.31e-06	-	-	-	-
47	-	-	4.06e-04 ± 3.63e-05	6.18e-06 ± 3.74e-06	-	-	-	-
48	-	-	4.28e-04 ± 3.22e-05	6.01e-06 ± 2.23e-06	-	-	-	-
49	-	-	4.28e-04 ± 2.26e-05	5.88e-06 ± 2.64e-06	-	-	-	-
50	-	-	4.42e-04 ± 3.97e-05	6.16e-06 ± 2.31e-06	-	-	-	-
51	-	-	4.60e-04 ± 5.99e-05	5.79e-06 ± 2.42e-06	-	-	-	-
52	-	-	4.33e-04 ± 3.30e-05	5.55e-06 ± 2.53e-06	-	-	-	-
53	-	-	4.59e-04 ± 5.36e-05	6.23e-06 ± 2.69e-06	-	-	-	-
54	-	-	4.50e-04 ± 3.01e-05	6.37e-06 ± 3.28e-06	-	-	-	-
55	-	-	4.63e-04 ± 3.22e-05	5.85e-06 ± 2.50e-06	-	-	-	-
56	-	-	4.65e-04 ± 3.76e-05	6.01e-06 ± 2.48e-06	-	-	-	-
57	-	-	4.78e-04 ± 4.17e-05	6.26e-06 ± 2.10e-06	-	-	-	-
58	-	-	4.81e-04 ± 2.99e-05	6.45e-06 ± 2.23e-06	-	-	-	-
59	-	-	5.17e-04 ± 6.39e-05	6.31e-06 ± 2.37e-06	-	-	-	-
60	-	-	5.03e-04 ± 3.70e-05	6.65e-06 ± 2.92e-06	-	-	-	-
61	-	-	5.50e-04 ± 5.52e-05	6.51e-06 ± 2.42e-06	-	-	-	-
62	-	-	5.28e-04 ± 3.33e-05	6.47e-06 ± 2.64e-06	-	-	-	-
63	-	-	5.21e-04 ± 3.47e-05	6.60e-06 ± 2.74e-06	-	-	-	-
64	-	-	5.27e-04 ± 4.24e-05	6.63e-06 ± 2.23e-06	-	-	-	-
65	-	-	5.60e-04 ± 5.80e-05	6.31e-06 ± 2.53e-06	-	-	-	-
66	-	-	5.40e-04 ± 4.21e-05	6.55e-06 ± 2.40e-06	-	-	-	-
67	-	-	5.61e-04 ± 5.22e-05	6.69e-06 ± 2.39e-06	-	-	-	-
68	-	-	5.98e-04 ± 6.28e-05	7.30e-06 ± 2.82e-06	-	-	-	-
69	-	-	5.59e-04 ± 4.10e-05	6.71e-06 ± 2.41e-06	-	-	-	-
70	-	-	5.84e-04 ± 4.98e-05	6.69e-06 ± 2.35e-06	-	-	-	-
71	-	-	6.40e-04 ± 9.87e-05	6.98e-06 ± 2.75e-06	-	-	-	-
72	-	-	5.99e-04 ± 4.74e-05	7.03e-06 ± 2.46e-06	-	-	-	-
73	-	-	6.04e-04 ± 6.39e-05	6.67e-06 ± 2.35e-06	-	-	-	-
74	-	-	6.19e-04 ± 6.00e-05	7.13e-06 ± 3.23e-06	-	-	-	-
75	-	-	6.38e-04 ± 6.68e-05	7.27e-06 ± 2.99e-06	-	-	-	-
76	-	-	6.48e-04 ± 6.29e-05	6.95e-06 ± 2.38e-06	-	-	-	-
77	-	-	6.72e-04 ± 8.75e-05	7.39e-06 ± 4.46e-06	-	-	-	-
78	-	-	6.45e-04 ± 5.97e-05	7.12e-06 ± 2.34e-06	-	-	-	-
79	-	-	6.87e-04 ± 1.38e-04	7.26e-06 ± 2.74e-06	-	-	-	-
80	-	-	6.70e-04 ± 5.26e-05	7.38e-06 ± 2.32e-06	-	-	-	-
81	-	-	6.67e-04 ± 8.35e-05	7.06e-06 ± 2.26e-06	-	-	-	-
82	-	-	7.34e-04 ± 1.08e-04	7.43e-06 ± 2.89e-06	-	-	-	-
83	-	-	6.99e-04 ± 6.59e-05	7.49e-06 ± 2.93e-06	-	-	-	-
84	-	-	7.31e-04 ± 8.37e-05	7.13e-06 ± 2.33e-06	-	-	-	-
85	-	-	7.76e-04 ± 7.62e-05	7.66e-06 ± 3.82e-06	-	-	-	-
86	-	-	7.14e-04 ± 8.70e-05	7.15e-06 ± 2.30e-06	-	-	-	-
87	-	-	9.09e-04 ± 4.00e-04	7.20e-06 ± 2.65e-06	-	-	-	-
88	-	-	9.94e-04 ± 2.28e-04	2.24e-05 ± 9.57e-06	-	-	-	-
89	-	-	7.54e-04 ± 6.78e-05	7.27e-06 ± 2.39e-06	-	-	-	-
90	-	-	7.26e-04 ± 6.88e-05	7.26e-06 ± 2.25e-06	-	-	-	-
91	-	-	7.62e-04 ± 8.15e-05	7.18e-06 ± 2.39e-06	-	-	-	-
92	-	-	7.83e-04 ± 7.67e-05	7.19e-06 ± 2.78e-06	-	-	-	-
93	-	-	9.04e-04 ± 3.76e-04	7.61e-06 ± 2.58e-06	-	-	-	-
94	-	-	8.19e-04 ± 8.44e-05	7.58e-06 ± 3.36e-06	-	-	-	-
95	-	-	7.75e-04 ± 7.96e-05	7.40e-06 ± 3.67e-06	-	-	-	-
96	-	-	7.64e-04 ± 7.07e-05	7.35e-06 ± 2.46e-06	-	-	-	-
97	-	-	7.93e-04 ± 7.65e-05	7.26e-06 ± 2.41e-06	-	-	-	-
98	-	-	8.17e-04 ± 7.52e-05	7.42e-06 ± 2.40e-06	-	-	-	-
99	-	-	8.13e-04 ± 7.80e-05	7.70e-06 ± 1.85e-06	-	-	-	-
100	-	-	8.37e-04 ± 7.52e-05	7.50e-06 ± 2.23e-06	-	-	-	-
9950	-	-	6.84e-02 ± 2.41e-03	4.47e-04 ± 5.38e-05	-	-	-	-
9951	-	-	6.86e-02 ± 2.96e-03	4.41e-04 ± 6.37e-05	-	-	-	-
9952	-	-	6.89e-02 ± 3.52e-03	4.34e-04 ± 5.09e-05	-	-	-	-
9953	-	-	6.89e-02 ± 3.05e-03	4.26e-04 ± 4.70e-05	-	-	-	-
9954	-	-	6.92e-02 ± 4.05e-03	4.46e-04 ± 5.78e-05	-	-	-	-
9955	-	-	7.16e-02 ± 6.86e-03	4.27e-04 ± 5.93e-05	-	-	-	-
9956	-	-	6.85e-02 ± 1.45e-03	4.49e-04 ± 6.06e-05	-	-	-	-
9957	-	-	7.02e-02 ± 5.90e-03	4.36e-04 ± 7.01e-05	-	-	-	-
9958	-	-	7.16e-02 ± 6.71e-03	4.60e-04 ± 6.51e-05	-	-	-	-
9959	-	-	7.08e-02 ± 5.88e-03	4.58e-04 ± 7.06e-05	-	-	-	-
9960	-	-	7.18e-02 ± 5.21e-03	4.44e-04 ± 6.89e-05	-	-	-	-
9961	-	-	8.04e-02 ± 6.46e-03	4.54e-04 ± 5.75e-05	-	-	-	-
9962	-	-	7.05e-02 ± 4.40e-03	4.39e-04 ± 5.42e-05	-	-	-	-
9963	-	-	6.94e-02 ± 3.34e-03	4.40e-04 ± 7.71e-05	-	-	-	-
9964	-	-	7.11e-02 ± 6.55e-03	4.32e-04 ± 6.20e-05	-	-	-	-
9965	-	-	7.70e-02 ± 7.89e-03	4.71e-04 ± 6.49e-05	-	-	-	-
9966	-	-	6.88e-02 ± 2.95e-03	5.48e-04 ± 8.96e-05	-	-	-	-
9967	-	-	6.90e-02 ± 3.93e-03	4.49e-04 ± 5.16e-05	-	-	-	-
9968	-	-	6.88e-02 ± 5.67e-03	4.31e-04 ± 5.39e-05	-	-	-	-
9969	-	-	6.85e-02 ± 1.22e-03	4.53e-04 ± 5.21e-05	-	-	-	-
9970	-	-	6.99e-02 ± 4.02e-03	4.37e-04 ± 4.95e-05	-	-	-	-
9971	-	-	6.90e-02 ± 4.76e-03	4.78e-04 ± 7.42e-05	-	-	-	-
9972	-	-	6.98e-02 ± 3.63e-03	4.44e-04 ± 4.45e-05	-	-	-	-
9973	-	-	6.93e-02 ± 2.73e-03	4.44e-04 ± 7.11e-05	-	-	-	-
9974	-	-	6.97e-02 ± 5.42e-03	4.61e-04 ± 8.79e-05	-	-	-	-
9975	-	-	6.71e-02 ± 1.30e-03	4.39e-04 ± 6.15e-05	-	-	-	-
9976	-	-	6.84e-02 ± 3.09e-03	4.59e-04 ± 6.11e-05	-	-	-	-
9977	-	-	6.94e-02 ± 2.26e-03	7.14e-04 ± 3.64e-04	-	-	-	-
9978	-	-	8.31e-02 ± 4.75e-03	4.45e-04 ± 5.33e-05	-	-	-	-
9979	-	-	7.03e-02 ± 4.99e-03	4.42e-04 ± 5.19e-05	-	-	-	-
9980	-	-	6.96e-02 ± 5.99e-03	4.52e-04 ± 6.05e-05	-	-	-	-
9981	-	-	7.46e-02 ± 7.88e-03	5.49e-04 ± 2.91e-04	-	-	-	-
9982	-	-	6.88e-02 ± 4.37e-03	4.47e-04 ± 5.88e-05	-	-	-	-
9983	-	-	6.76e-02 ± 1.42e-03	4.52e-04 ± 4.18e-05	-	-	-	-
9984	-	-	6.91e-02 ± 2.73e-03	4.37e-04 ± 5.46e-05	-	-	-	-
9985	-	-	6.79e-02 ± 1.88e-03	4.56e-04 ± 5.77e-05	-	-	-	-
9986	-	-	6.91e-02 ± 3.36e-03	4.53e-04 ± 7.20e-05	-	-	-	-
9987	-	-	6.83e-02 ± 1.33e-03	4.59e-04 ± 6.48e-05	-	-	-	-
9988	-	-	7.00e-02 ± 2.74e-03	4.68e-04 ± 6.36e-05	-	-	-	-
9989	-	-	6.95e-02 ± 3.60e-03	4.43e-04 ± 5.66e-05	-	-	-	-
9990	-	-	6.87e-02 ± 3.37e-03	6.03e-04 ± 3.41e-04	-	-	-	-
9991	-	-	6.73e-02 ± 1.16e-03	4.35e-04 ± 5.47e-05	-	-	-	-
9992	-	-	6.91e-02 ± 1.39e-03	4.51e-04 ± 7.21e-05	-	-	-	-
9993	-	-	6.81e-02 ± 1.10e-03	4.33e-04 ± 5.72e-05	-	-	-	-
9994	-	-	7.01e-02 ± 4.40e-03	4.78e-04 ± 8.77e-05	-	-	-	-
9995	-	-	6.96e-02 ± 2.21e-03	4.68e-04 ± 6.17e-05	-	-	-	-
9996	-	-	6.86e-02 ± 3.06e-03	4.37e-04 ± 5.62e-05	-	-	-	-
9997	-	-	6.77e-02 ± 1.39e-03	4.42e-04 ± 5.01e-05	-	-	-	-
9998	-	-	6.98e-02 ± 4.01e-03	4.68e-04 ± 7.69e-05	-	-	-	-
9999	-	-	6.89e-02 ± 1.11e-03	4.51e-04 ± 6.81e-05	-	-	-	-
10000	-	-	6.90e-02 ± 2.57e-03	4.67e-04 ± 5.28e-05	-	-	-	-
